# Supplementary material for: Elemental Analysis and Chemometric Assessment of Edible Part and Peel of Mango Fruits (Mangifera indica L.)
Source: Foods. 2025 Sep 3;14(17):3096. doi: 10.3390/foods14173096 (PMC12428084; doi:10.3390/foods14173096)
Supplement: Supplementary file 1 [file foods-14-03096-s001.zip]

Archive with 1 entries (1 files):
- foods-3814304-supplementary.pdf
